# Supplementary material for: Lovastatin and Resveratrol Synergistically Improve Wound Healing and Inhibit Bacterial Growth
Source: Int J Mol Sci. 2025 Jan 20;26(2):851. doi: 10.3390/ijms26020851 (PMC11766293; doi:10.3390/ijms26020851)
Supplement: Supplementary file 1 [file ijms-26-00851-s001.zip]

Archive with 1 entries (1 files):
- ijms-3383288-supplementary.pdf
